# Supplementary material for: A Retrospective Study on the Prevalence and Antimicrobial Susceptibility of Gram-Positive Cocci in a Pediatric Department: A Single-Center Report from Egypt
Source: Medicina (Kaunas). 2025 Jun 14;61(6):1089. doi: 10.3390/medicina61061089 (PMC12195014; doi:10.3390/medicina61061089)
Supplement: Supplementary file 1 [file medicina-61-01089-s001.zip]

Archive with 1 entries (1 files):
- medicina-3627355-supplementary.pdf
